# Supplementary material for: In Silico Study of the Potential Inhibitory Effects on Escherichia coli DNA Gyrase of Some Hypothetical Fluoroquinolone–Tetracycline Hybrids
Source: Pharmaceuticals (Basel). 2024 Nov 16;17(11):1540. doi: 10.3390/ph17111540 (PMC11597511; doi:10.3390/ph17111540)
Supplement: Supplementary file 1 [file pharmaceuticals-17-01540-s001.zip]

Archive with 1 entries (1 files):
- pharmaceuticals-3287336-supplementary.pdf
